# Supplementary material for: Asymmetric nucleosome PARylation at DNA breaks mediates directional nucleosome sliding by ALC1
Source: Nat Commun. 2024 Feb 2;15:1000. doi: 10.1038/s41467-024-45237-8 (PMC10837151; doi:10.1038/s41467-024-45237-8)
Supplement: Supplementary file 4 — Source Data [file 41467_2024_45237_MOESM4_ESM.xlsx]

## Sheet: Figure 1
Panel C	Repeat 1				Repeat 2
		Cy3	Cy5			Cy3	Cy5
	NAD (µM)	% unmod	% unmod		NAD (µM)	% unmod	% unmod
	0	98.0495	97.8242		0	95.0447	95.7076
	32	8.5898	38.7869		32	4.41342	23.0219
	16	16.0889	57.0517		16	7.30297	45.6317
	8	34.5873	76.433		8	19.8654	65.4299
	4	53.226	86.4004		4	34.2236	80.8256
	2	73.4109	93.2522		2	49.5864	89.8011
	1	83.5596	96.5851		1	66.8097	90.3428
	0.5	87.0307	97.6091

## Sheet: Figure 3
Panel B												Panel C		H3 peptide in trans					Double PAR					Exit PAR					Entry PAR
Time(s)	Cy3	Cy5	FRET		Time(s)	Cy3	Cy5	FRET						Number of events		Fraction			Number of events		Fraction			Number of events		Fraction			Number of events		Fraction
1	18647.4	20511.9	0.5426		1	15514.3	15836.3	0.53394						FRET inc	FRET dec	FRET inc	FRET dec		FRET inc	FRET dec	FRET inc	FRET dec		FRET inc	FRET dec	FRET inc	FRET dec		FRET inc	FRET dec	FRET inc	FRET dec
2	18960.5	18990	0.51914		2	15070.1	16765	0.56028					Repeat 1	62	37	0.62626	0.37374	Repeat 1	115	118	0.49356	0.50644	Repeat 1	46	65	0.41441	0.58559	Repeat 1	63	50	0.55752	0.44248
3	19273.6	17468.1	0.49403		3	14625.8	17693.8	0.58514					Repeat 2	69	46	0.6	0.4	Repeat 2	93	97	0.48947	0.51053	Repeat 2	58	75	0.43609	0.56391	Repeat 2	34	30	0.53125	0.46875
4	17665	18508.7	0.52866		4	16172.6	16680.6	0.54323							Average	0.61313				Average	0.491515		Repeat 3	58	71	0.44961	0.55039	Repeat 3	58	49	0.54206	0.45794
5	16056.5	19549.2	0.56444		5	17719.5	15667.4	0.50169							SD	0.0185686				SD	0.00289207				Average	0.43337				Average	0.54361
6	16319.1	19019.9	0.54655		6	16236.6	14141.4	0.50984							SEM	0.01313				SEM	0.002045				SD	0.0177569				SD	0.0132034
7	16581.8	18490.6	0.52778		7	14753.7	12615.4	0.51928																	SEM	0.0125561				SEM	0.00933622
8	18178	17624.5	0.49865		8	16647.6	14246.2	0.51421
9	19774.1	16758.4	0.4713		9	18541.5	15877	0.5101					T-test	two-sided
10	17845.5	17768.3	0.51911		10	17189.4	13864.7	0.48633						H3 peptide in trans				vs	Exit PAR
11	15916.9	18778.3	0.56768		11	15837.3	11852.4	0.45538					Mean	0.61313				0.43337
12	15065.7	19286.2	0.587		12	15471.2	13699.3	0.48968					SD	0.0185686				0.0177569
13	14214.4	19794	0.60669		13	15105.1	15546.2	0.52128					N	2				3
14	7756.42	22807.2	0.75949		14	13339.1	13712.1	0.52901					p	0.0016
15	1298.4	25820.4	0.95422		15	11573.1	11877.9	0.53872					DOF	3
16	11007.2	19974.1	0.64942		16	15682.7	11630.8	0.47086					Mean difference	0.17976
17	20715.9	14127.8	0.3984		17	19792.4	11383.6	0.42106					95% confidence interval	0.127375
18	21845.9	13896.7	0.39908		18	17167.1	14567	0.49846						0.232145
19	22975.9	13665.6	0.39969		19	14541.8	17750.5	0.57567					t	10.9207
20	19263	18536.7	0.51702		20	13997.1	17037.5	0.57148					SE of difference	0.016
21	15550.1	23407.8	0.62523		21	13452.4	16324.4	0.56686						Exit PAR				vs	Entry PAR
22	12979.6	22243.5	0.65229		22	14785.1	12724.2	0.48923					Mean	0.43337					0.54361
23	10409.1	21079.1	0.68613		23	16117.8	9123.89	0.39939					SD	0.0177569					0.0132034
24	6170.87	26416.3	0.82527		24	17230.3	10408.5	0.41683					N	3					3
25	1932.62	31753.4	0.94842		25	18342.7	11693.1	0.43134					p	0.001
26	5911.48	22815	0.81085		26	14142.1	15087	0.54119					DOF	4
27	9890.34	13876.7	0.60497		27	9941.49	18480.9	0.66176					Mean difference	0.11024
28	9959.39	14118.2	0.59867		28	13441.8	17693	0.58295					95% confidence interval	0.0747696
29	10028.4	14359.8	0.59226		29	16942	16905.1	0.5169						0.14571
30	9640.82	17230.5	0.64529		30	17631.1	11308.3	0.41634					t	8.629
31	9253.2	20101.1	0.68911		31	18320.1	5711.49	0.27722					SE of difference	0.013
32	10382.8	21069.6	0.67147		32	21906.2	4861.08	0.19267
33	11512.4	22038.1	0.65578		33	25492.3	4010.67	0.11858
34	7244.59	26122.2	0.78492		34	24705.4	3186.8	0.12317
35	2976.75	30206.3	0.91224		35	23918.5	2362.94	0.128
36	3814.09	35988.1	0.90973		36	23954.3	2450.02	0.12545
37	4651.44	41769.8	0.90804		37	23990.1	2537.1	0.12289
38	8321.96	37228.6	0.82793		38	24824.1	2549.33	0.13217
39	11992.5	32687.4	0.74011		39	25658.2	2561.56	0.14068
40	12742.5	22724.4	0.65579		40	23899.5	4124.81	0.19984
41	13492.5	12761.3	0.51631		41	22140.7	5688.07	0.25896
42	13002.3	15995.6	0.57225		42	17148.8	11926.3	0.44249
43	12512	19229.8	0.61968		43	12156.9	18164.5	0.61579
44	13289	14182.6	0.52225		44	13740.2	17786.3	0.5861
45	14066.1	9135.5	0.38126		45	15323.6	17408.1	0.55907
46	12976.3	15398	0.56783		46	16134.3	15696.4	0.51801
47	11886.5	21660.5	0.68149		47	16945	13984.7	0.47369
48	13369.8	16997.9	0.59202		48	14130.4	14450.8	0.53326
49	14853	12335.4	0.47371		49	11315.9	14916.9	0.6009
50	18871.4	10080.5	0.36954		50	14379.2	9495.1	0.43853
51	22889.7	7825.69	0.27664		51	17442.5	4073.34	0.23718
52	25320.3	6692.72	0.24121		52	16367.4	5348.61	0.26551
53	27750.8	5559.75	0.20928		53	15292.2	6623.89	0.29536
54	23126.8	8706.29	0.31987		54	17009.3	5122.44	0.25682
55	18502.7	11852.8	0.4378		55	18726.3	3620.98	0.22208
56	18381.8	10740.1	0.40495		56	17929.9	4962.56	0.24775
57	18260.9	9627.45	0.36751		57	17133.5	6304.13	0.27393
58	14905.3	12336.5	0.48801		58	18400.1	4923.37	0.23634
59	11549.7	15045.5	0.60653		59	19666.7	3542.62	0.20026
60	11257.8	20996.2	0.67407		60	21335.9	3435.91	0.17241
61	10965.9	26946.9	0.72397		61	23005.1	3329.21	0.14702
62	11558.5	20896.1	0.66682		62	23201.3	3598.01	0.15567
63	12151	14845.4	0.59026		63	23397.5	3866.81	0.164
64	14964.1	15217.6	0.52894		64	22145.9	4656.79	0.20878
65	17777.2	15589.7	0.47526		65	20894.2	5446.78	0.25356
66	15646.6	14530.2	0.5019		66	18013.9	12525.3	0.44718
67	13515.9	13470.8	0.53308		67	15133.6	19603.9	0.59295
68	13574.7	14177.9	0.53053		68	14027.4	16638.4	0.57135
69	13633.6	14885	0.52798		69	12921.2	13672.8	0.54294
70	7992.06	23598.6	0.75328		70	14898.3	15014.5	0.52871
71	2350.56	32312.1	0.93453		71	16875.5	16356.2	0.5172
72	10154.5	24679.2	0.71119		72	18045	10395.6	0.39138
73	17958.4	17046.2	0.47818		73	19214.4	4435.09	0.21073
74	19903.4	13842.8	0.40949		74	14258.3	6372.91	0.34001
75	21848.5	10639.3	0.33786		75	9302.15	8310.73	0.50685
76	14239.3	17903.3	0.56344		76	11244.3	13041.2	0.57411
77	6630.09	25167.3	0.79434		77	13186.4	17771.7	0.61149
78	4190.02	23465.7	0.85632		78	12084.9	17177.4	0.62062
79	1749.95	21764.1	0.93292		79	10983.4	16583.2	0.63103
80	2097.75	26601.9	0.93289		80	12282.2	17330.6	0.61392
81	2445.55	31439.8	0.93286		81	13581	18078	0.59887
82	3783.77	32330.7	0.89984		82	16997.6	10379.7	0.41663
83	5121.99	33221.6	0.86909		83	20414.2	2681.46	0.16392
84	13184.2	25971	0.67667		84	21094.8	2492.92	0.13701
85	21246.4	18720.5	0.49921		85	21775.4	2304.38	0.11015
86	21212.4	17641.6	0.48067		86	23199.8	3546.23	0.17095
87	21178.5	16562.8	0.46064		87	24624.3	4788.08	0.21819
88	23396.4	12127.5	0.35469		88	26887.5	2332.94	0.11481
89	25614.3	7692.19	0.22954		89	29150.8	-122.196	0.00351
90	19024.8	10940.3	0.38843		90	27798.7	1073.5	0.06405

## Sheet: Supplementary Figure 4
Panel A								Panel B
Time(s)	FRET		Time(s)	FRET					twait (sec)
1	0.40622		1	0.39068					Alc1		Chd1
2	0.39548		2	0.46088				Preincubation	+	-	+	-
3	0.38488		3	0.53042				Mean	35.7647	10.5813	34.0484	11.3966
4	0.39025		4	0.44061				SD	49.4914	12.9983	37.2703	9.19509
5	0.39582		5	0.34548				N	51	160	62	58
6	0.33524		6	0.32784				SEM	6.93018	1.02761	4.73334	1.20737
7	0.27054		7	0.31065					18	6	0	0
8	0.35741		8	0.36105					55	4	3	1
9	0.43153		9	0.40537					262	16	3	1
10	0.40078		10	0.40808					5	14	4	2
11	0.36012		11	0.41169					70	4	4	2
12	0.38513		12	0.46977					138	4	4	3
13	0.40646		13	0.5239					0	6	5	4
14	0.4605		14	0.451					30	19	5	4
15	0.52838		15	0.37943					42	4	5	4
16	0.58186		16	0.36628					14	6	5	4
17	0.6232		17	0.35569					8	10	5	4
18	0.48938		18	0.18994					-1	2	5	4
19	0.34506		19	0.00554					18	66	7	4
20	0.40327		20	-0.07831					43	14	7	5
21	0.44806		21	-0.17245					1	10	8	5
22	0.42311		22	-0.14654					18	2	9	5
23	0.3926		23	-0.11968					0	6	9	5
24	0.31277		24	-0.10769					111	14	9	6
25	0.22416		25	-0.09782					32	12	9	6
26	0.21237		26	-0.00593					16	8	10	6
27	0.20093		27	0.08665					90	8	11	7
28	0.26749		28	0.0634					25	12	11	7
29	0.33718		29	0.03153					174	6	12	7
30	0.32314		30	0.58996					15	16	13	7
31	0.30912		31	1.25537					11	8	13	7
32	0.32554		32	0.90789					18	10	15	7
33	0.34071		33	0.58632					1	6	17	8
34	0.38864		34	0.93541					4	6	18	8
35	0.43123		35	1.27626					124	4	18	8
36	0.42943		36	1.31118					6	8	20	9
37	0.42732		37	1.35926					60	34	21	9
38	0.43617		38	1.15568					6	14	21	9
39	0.44373		39	1.02191					12	10	23	9
40	0.62549		40	0.9966					40	6	26	9
41	0.87281		41	0.97548					48	2	26	10
42	0.91304		42	0.9868					3	12	26	10
43	0.94808		43	1.00274					0	6	28	10
44	0.86065		44	0.72765					4	8	28	10
45	0.77978		45	0.56271					55	6	32	10
46	0.73552		46	0.5121					8	8	33	11
47	0.69154		47	0.44395					24	15	33	13
48	0.81506		48	0.38003					13	2	34	14
49	0.97592		49	0.29327					2	2	36	15
50	0.83414		50	0.36246					8	8	37	17
51	0.73061		51	0.42821					33	4	38	17
52	0.54991		52	0.32272					10	16	39	20
53	0.37324		53	0.22811					24	6	39	20
54	0.39316		54	0.20806					12	6	41	20
55	0.41302		55	0.18585					14	2	41	21
56	0.46232		56	0.26436					24	6	50	21
57	0.51021		57	0.33329					76	14	51	23
58	0.60605		58	0.23043						54	57	23
59	0.72355		59	0.13348						6	75	24
60	0.66072		60	0.20215						5	80	26
61	0.60355		61	0.28411						12	83	28
62	0.61478		62	0.26448						6	90	31
63	0.62529		63	0.24944						18	93	40
64	0.58621		64	0.28156						10	99	41
65	0.5499		65	0.31551						18	120
66	0.69511		66	0.32705						8	143
67	0.85459		67	0.3361						18	143
68	0.67877		68	0.36222						10	161
69	0.49774		69	0.39035						9
70	0.34071		70	0.32826						8
71	0.19891		71	0.27495						0
72	0.21228		72	0.34182						13
73	0.22567		73	0.41886						4
74	0.32698		74	0.33784						11
75	0.48457		75	0.25161						6
76	0.52477		76	0.44348						4
77	0.5621		77	0.79627						16
78	0.5414		78	0.54995						6
79	0.52441		79	0.40565						8
80	0.48429		80	0.35513						4
81	0.44459		81	0.32348						12
82	0.36197		82	0.34062						6
83	0.2828		83	0.36328						8
84	0.33958		84	0.34143						6
85	0.40124		85	0.32164						4
86	0.3614		86	0.23474						8
87	0.31653		87	0.15418						10
88	0.36662		88	0.14148						-2
89	0.42035		89	0.12605						14
90	0.40068		90	0.17033						18
91	0.3823		91	0.21511						8
92	0.38598		92	0.20739						8
93	0.38923		93	0.20104						6
94	0.41158		94	0.29898						6
95	0.44153		95	0.43281						18
96	0.44239		96	0.77101						10
97	0.44324		97	1.07462						4
98	0.47418		98	0.90631						1
99	0.50099		99	0.71818						6
100	0.51745		100	0.71312						2
101	0.53064		101	0.70698						8
102	0.59444		102	0.91102						10
103	0.67765		103	1.08087						2
104	0.68842		104	0.92763						2
105	0.69784		105	0.80376						26
106	0.74943		106	0.87793						8
107	0.79071		107	0.94195						23
108	0.8444		108	0.73076						88
109	0.91282		109	0.51678						2
110	0.85876		110	0.53151						0
111	0.80889		111	0.54348						28
112	0.78978		112	0.48044						-1
113	0.77146		113	0.41011						12
114	0.81147		114	0.43844						2
115	0.87863		115	0.46367						4
116	0.87568		116	0.49127						14
117	0.87426		117	0.52434						2
118	0.84435		118	0.38594						2
119	0.80536		119	0.26993						10
120	0.6012		120	0.24562						4
121	0.41299		121	0.22077						16
122	0.44962		122	0.30208						18
123	0.49084		123	0.38918						4
124	0.47924		124	0.4077						10
125	0.46583		125	0.43056						4
126	0.37228		126	0.43875						6
127	0.27009		127	0.44638						6
128	0.20541		128	0.5252						4
129	0.15672		129	0.60651						0
130	0.21906		130	0.54761						6
131	0.2797		131	0.4948						6
132	0.21902		132	0.47461						-2
133	0.15963		133	0.45307						2
134	0.17471		134	0.34873						12
135	0.19034		135	0.18378						48
136	0.16919		136	0.20064						6
137	0.14657		137	0.21387						-2
138	0.28141		138	0.29112						4
139	0.40678		139	0.35734						0
140	0.35873		140	0.3863						8
141	0.29789		141	0.41036						4
142	0.38183		142	0.3551						8
143	0.43976		143	0.29846						0
144	0.45493		144	0.31577						1
145	0.47203		145	0.3335						64
146	0.36441		146	0.42797						8
147	0.23452		147	0.52236						16
148	0.21678		148	0.40772						5
149	0.19818		149	0.29879						76
150	0.21215		150	0.36216						26
151	0.22427		151	0.43348						22
152	0.16297		152	0.39002						14
153	0.097		153	0.35534						2
154	0.26362		154	0.25734						12
155	0.41238		155	0.09961						12
156	0.37633		156	0.12325						0
157	0.32885		157	0.14114						6
158	0.35422		158	0.08574						8
159	0.37017		159	0.03427						10
160	0.31454		160	0.04461						2
161	0.24163		161	0.05446						30
162	0.27532		162	0.1061						10
163	0.30382		163	0.15394						6
164	0.32828		164	0.1617						6
165	0.35337		165	0.16986						34
166	0.30394		166	0.14824						4
167	0.25662		167	0.12164
168	0.22244		168	0.14532
169	0.18527		169	0.16452
170	0.16448		170	0.29594
171	0.13403		171	0.47303
172	0.13813		172	0.46609
173	0.14211		173	0.45942
174	0.20854		174	0.27083
175	0.26496		175	0.09081
176	0.24804		176	0.14006
177	0.22792		177	0.17992
178	0.25276		178	0.14092
179	0.27306		179	0
180	0.20537		180	0
181	0.13464		181	0
182	0.32132		182	0
183	0.45902		183	0
184	0.45949		184	0
185	0.46017		185	0
186	0.70806		186	0
187	0.91793		187	0
188	0.87361		188	0
189	0.83503		189	0
190	0.77705		190	0
191	0.71399		191	0
192	0.55359		192	0
193	0.40063		193	0
194	0.32351		194	0
195	0.25491		195	0
196	0.34983		196	0
197	0.43796		197	0
198	0.42578		198	0
199	0		199	0
200	0		200	0
201	0
202	0
203	0
Time	FRET		Time	FRET
1	0.39993		1	0.62379
2	0.37641		2	0.62145
3	0.34862		3	0.61913
4	0.30459		4	0.60889
5	0.26744		5	0.59934
6	0.33269		6	0.52709
7	0.38545		7	0.46353
8	0.32327		8	0.54788
9	0.21369		9	0.6734
10	0.31251		10	0.60226
11	0.39087		11	0.54923
12	0.46406		12	0.59441
13	0.56109		13	0.63558
14	0.47943		14	0.56743
15	0.42457		15	0.46845
16	0.45207		16	0.54363
17	0.47546		17	0.59999
18	0.48643		18	0.56657
19	0.49753		19	0.5355
20	0.48942		20	0.55379
21	0.48215		21	0.57199
22	0.49237		22	0.53343
23	0.50442		23	0.49165
24	0.49512		24	0.31752
25	0.48772		25	0.17852
26	0.51754		26	0.3081
27	0.55577		27	0.4875
28	0.73999		28	0.59159
29	0.90485		29	0.69736
30	0.88998		30	0.60476
31	0.87402		31	0.54182
32	0.86036		32	0.59185
33	0.84554		33	0.64718
34	0.70039		34	0.64696
35	0.56218		35	0.64673
36	0.47071		36	0.6642
37	0.37835		37	0.68318
38	0.40666		38	0.60448
39	0.43181		39	0.51035
40	0.3868		40	0.61503
41	0.32651		41	0.69999
42	0.43078		42	0.78692
43	0.5102		43	0.87532
44	0.52609		44	0.85965
45	0.54229		45	0.84592
46	0.59589		46	0.85616
47	0.65267		47	0.86645
48	0.74322		48	0.68468
49	0.86179		49	0.50158
50	0.89191		50	0.45519
51	0.91536		51	0.40854
52	0.89556		52	0.30487
53	0.87955		53	0.18037
54	0.84602		54	0.27475
55	0.81232		55	0.36743
56	0.8598		56	0.50459
57	0.89746		57	0.63734
58	0.87625		58	0.66319
59	0.84762		59	0.68487
60	0.83272		60	0.50206
61	0.81866		61	0.30068
62	0.85353		62	0.44023
63	0.89168		63	0.58089
64	0.83001		64	0.55372
65	0.76181		65	0.52535
66	0.82745		66	0.63346
67	0.9006		67	0.73125
68	0.8739		68	0.73737
69	0.85114		69	0.7436
70	0.86983		70	0.86045
71	0.90066		71	0.94863
72	0.90742		72	0.85411
73	0.91316		73	0.73274
74	0.89417		74	0.85869
75	0.87566		75	0.97432
76	0.80052		76	0.94657
77	0.75126		77	0.91696
78	0.8104		78	1
79	0.87057		79	1
80	0.81525		80	1
81	0.75244		81	1
82	0.84982		82	0.85248
83	0.94524		83	0.71087
84	0.85765		84	0.70633
85	0.77342		85	0.70058
86	0.75463		86	0.49154
87	0.7381		87	0.1525
88	0.79431		88	0.12137
89	0.89429		89	0.09598
90	0.86271		90	0.16568
91	0.84241		91	0.24073
92	0.81619		92	0.45758
93	0.78789		93	0.64001
94	0.82447		94	0.61579
95	0.85821		95	0.59618
96	0.91152		96	0.61461
97	0.96871		97	0.63531
98	0.84074		98	0.59054
99	0.73573		99	0.54944
100	0.72855		100	0.46034
101	0.72106		101	0.36358
102	0.74673		102	0.31484
103	0.77531		103	0.25944
104	0.78253		104	0.24654
105	0.78944		105	0.23273
106	0.7814		106	0.15369
107	0.7737		107	0.07523
108	0.74286		108	0.34621
109	0.71379		109	0.54302
110	0.7397		110	0.52317
111	0.76349		111	0.5011
112	0.79032		112	0.48435
113	0.8213		113	0.46376
114	0.8561		114	0.48079
115	0.88996		115	0.49457
116	0.89417		116	0.50422
117	0.89833		117	0.51291
118	0.86682		118	0.55225
119	0.83696		119	0.59474
120	0.85033		120	0.55526
121	0.8665		121	0.5084
122	0.91908		122	0.70109
123	0.96994		123	0.8169
124	0.89938		124	0.82223
125	0.84402		125	0.82857
126	0.80371		126	0.79352
127	0.76278		127	0.75569
128	0.85767		128	0.70527
129	0.97373		129	0.63684
130	0.92481		130	0.45226
131	0.87028		131	0.28671
132	0.91221		132	0.4244
133	0.94784		133	0.5461
134	0.95559		134	0.37317
135	0.96417		135	0.16086
136	0.94198		136	0.16435
137	0.91503		137	0.16769
138	0.90536		138	0.39849
139	0.89839		139	0.59661
140	0.88268		140	0.61383
141	0.86561		141	0.63093
142	0.73638		142	0.83208
143	0.61969		143	1
144	0.39231		144	0.9672
145	0.13389		145	0.92188
146	0.16498		146	0.8226
147	0.19693		147	0.71631
148	0.14737		148	0.67106
149	0.09749		149	0.62186
150	0		150	0.66716
151	0		151	0.71487
152	0		152	0.53831
153	0		153	0.34484
154	0.07179		154	0.24656
155	0.20977		155	0.15968
156	0.46872		156	0.10378
157	0.7347		157	0.04174
158	0.77166		158	0.09656
159	0.81493		159	0.15248
160	0.84121		160	0.15421
161	0.85856		161	0.15617
162	0.74504		162	0.17942
163	0.6318		163	0.20218
164	0.59584		164	0.14716
165	0.55484		165	0.10047
166	0.58399		166	0
167	0.61382		167	0
168	0.60417		168	0
169	0.59506		169	0
170	0.51408		170	0
171	0.41276		171	0
172	0.33447		172	0
173	0.26707		173	0
174	0.26528		174	0
175	0.26345		175	0
176	0.24759		176	0
177	0.23172		177	0
178	0.18716		178	0
179	0.13931		179	0
180	0.10243		180	0
181	0.0498		181	0
182	0.05493		182	0
183	0		183	0
184	0		184	0
185	0		185	0
186	0		186	0
187	0		187	0
188	0		188	0
189	0		189	0
190	0		190	0
191	0		191	0
192	0		192	0
193	0		193	0
194	0		194	0
195	0		195	0
196	0		196	0
197	0		197	0
198	0		198	0
199	0		199	0
200	0		200	0
Time	FRET		Time	FRET
1	0.38494		1	0.45248
2	0.39098		2	0.45054
3	0.39804		3	0.44897
4	0.40511		4	0.47048
5	0.41214		5	0.4957
6	0.36936		6	0.48544
7	0.32823		7	0.47652
8	0.38658		8	0.46957
9	0.44465		9	0.46188
10	0.40109		10	0.47773
11	0.35085		11	0.4941
12	0.38608		12	0.46007
13	0.41981		13	0.4308
14	0.40707		14	0.46978
15	0.39487		15	0.50558
16	0.33809		16	0.46641
17	0.27765		17	0.42653
18	0.28707		18	0.30163
19	0.29758		19	0.18189
20	0.35999		20	0.19126
21	0.40891		21	0.20159
22	0.36866		22	0.15482
23	0.32681		23	0.10416
24	0.32004		24	0.11601
25	0.31274		25	0.12752
26	0.33551		26	0.25417
27	0.35416		27	0.38413
28	0.39704		28	0.63751
29	0.44343		29	0.84359
30	0.41401		30	0.81689
31	0.38517		31	0.7844
32	0.34337		32	0.71459
33	0.29738		33	0.65297
34	0.32472		34	0.72197
35	0.35328		35	0.79171
36	0.41884		36	0.78655
37	0.47405		37	0.78205
38	0.39129		38	0.58175
39	0.30395		39	0.37226
40	0.3162		40	0.27447
41	0.32848		41	0.14852
42	0.36826		42	0.16623
43	0.40782		43	0.18748
44	0.37227		44	0.38811
45	0.3354		45	0.54534
46	0.41766		46	0.52646
47	0.49032		47	0.50889
48	0.42417		48	0.61611
49	0.34329		49	0.74112
50	0.37202		50	0.66965
51	0.39821		51	0.59868
52	0.42905		52	0.54489
53	0.45602		53	0.50185
54	0.51729		54	0.5882
55	0.58341		55	0.66618
56	0.73307		56	0.6141
57	0.86469		57	0.54678
58	0.87065		58	0.45796
59	0.87664		59	0.36964
60	0.88013		60	0.33208
61	0.88357		61	0.29687
62	0.76401		62	0.5047
63	0.6352		63	0.68079
64	0.51937		64	0.70809
65	0.38794		65	0.74364
66	0.42222		66	0.59589
67	0.45855		67	0.4842
68	0.64116		68	0.44753
69	0.79376		69	0.40705
70	0.76713		70	0.39482
71	0.7386		71	0.38221
72	0.77436		72	0.32186
73	0.82095		73	0.25474
74	0.89146		74	0.36937
75	0.96864		75	0.46491
76	0.97744		76	0.64541
77	0.99103		77	0.81051
78	0.95606		78	0.77934
79	0.91829		79	0.74064
80	0.93235		80	0.77264
81	0.94288		81	0.81531
82	0.92359		82	0.76953
83	0.90623		83	0.74261
84	0.89267		84	0.76165
85	0.87817		85	0.79364
86	0.83288		86	0.78143
87	0.81081		87	0.77436
88	0.66408		88	0.78652
89	0.48715		89	0.80253
90	0.49072		90	0.63991
91	0.49417		91	0.49067
92	0.32744		92	0.33735
93	0.13814		93	0.12206
94	0.19189		94	0.16924
95	0.24263		95	0.21375
96	0.22083		96	0.21029
97	0.19328		97	0.207
98	0.17255		98	0.31198
99	0.15391		99	0.39074
100	0.15029		100	0.57309
101	0.14676		101	0.76295
102	0.09928		102	0.76952
103	0.05393		103	0.77498
104	0.03933		104	0.73766
105	0.02377		105	0.68427
106	0		106	0.70614
107	0		107	0.72972
108	0		108	0.73054
109	0		109	0.73103
110	0		110	0.63982
111	0		111	0.52663
112	0		112	0.55664
113	0		113	0.5848
114	0		114	0.64169
115	0		115	0.69786
116	0		116	0.63481
117	0		117	0.54868
118	0		118	0.47508
119	0		119	0.40285
120	0		120	0.44351
121	0		121	0.48313
122	0		122	0.41689
123	0		123	0.35227
124	0		124	0.32144
125	0		125	0.2879
126	0		126	0.2849
127	0		127	0.28223
128	0		128	0.17777
129	0		129	0.0569
130	0		130	0.06693
131	0		131	0.07728
132	0		132	0.01842
133	0		133	0
134	0		134	0.04709
135	0		135	0
136	0		136	0
137	0		137	0
138	0		138	0
139	0		139	0
140	0		140	0
141	0		141	0
142	0		142	0
143	0		143	0
144	0		144	0
145	0		145	0
146	0		146	0
147	0		147	0
148	0		148	0
149	0		149	0
150	0		150	0
	--
	--
Time	FRET		Time	FRET
1	0.47808		1	0.64052
2	0.48671		2	0.45498
3	0.4949		3	0.31703
4	0.44505		4	0.40637
5	0.39315		5	0.50347
6	0.46413		6	0.50189
7	0.53864		7	0.50003
8	0.53435		8	0.47878
9	0.53053		9	0.44876
10	0.57014		10	0.45584
11	0.61971		11	0.46018
12	0.52557		12	0.52513
13	0.44814		13	0.59825
14	0.50535		14	0.5219
15	0.57053		15	0.4473
16	0.54325		16	0.46378
17	0.51713		17	0.4845
18	0.52216		18	0.51847
19	0.52734		19	0.54534
20	0.59352		20	0.45268
21	0.66106		21	0.35128
22	0.62388		22	0.46579
23	0.58076		23	0.55673
24	0.62516		24	0.58645
25	0.66606		25	0.61982
26	0.48653		26	0.73117
27	0.28709		27	0.87313
28	0.23029		28	0.91663
29	0.161		29	0.95187
30	0.11705		30	0.87144
31	0.08382		31	0.8004
32	0.07103		32	0.73851
33	0.05346		33	0.64308
34	0.04149		34	0.61781
35	0.03159		35	0.5943
36	0.03458		36	0.53546
37	0.03814		37	0.48658
38	0.0657		38	0.49602
39	0.08845		39	0.50419
40	0.04608		40	0.40841
41	0.00194		41	0.2582
42	0.07425		42	0.17392
43	0.13956		43	0.1177
44	0.12253		44	0.14483
45	0.10213		45	0.1766
46	0.10863		46	0.12926
47	0.11399		47	0.08526
48	0.08964		48	0.07031
49	0.05802		49	0.05417
50	0.10193		50	0.11646
51	0.14115		51	0.17283
52	0.20389		52	0.09406
53	0.26528		53	-0.000111036
54	0.19827		54	0.10407
55	0.12882		55	0.2288
56	0.08358		56	0.53887
57	0.03939		57	0.80027
58	-0.02878		58	0.68573
59	-0.10687		59	0.57437
60	-0.00952		60	0.69923
61	0.06434		61	0.80804
62	0.09086		62	0.8035
63	0.13207		63	0.79584
64	0.42439		64	0.74313
65	0.58263		65	0.70826
66	0.51378		66	0.66262
67	0.44225		67	0.62595
68	0.5732		68	0.67458
69	0.73669		69	0.73152
70	0.82871		70	0.70792
71	0.91963		71	0.67761
72	0.91837		72	0.59134
73	0.91687		73	0.50164
74	0.9297		74	0.48078
75	0.93784		75	0.45522
76	0.94793		76	0.40272
77	0.96284		77	0.3627
78	0.92404		78	0.22658
79	0.89009		79	0.09492
80	0.79356		80	0.20011
81	0.66682		81	0.27419
82	0.55636		82	0.1994
83	0.46521		83	0.11016
84	0.48429		84	0.154
85	0.51432		85	0.19894
86	0.38487		86	0.14807
87	0.29207		87	0.08694
88	0		88	0.11176
89	0		89	0.13535
90	0		90	0.18837
91	0		91	0.25203
92	0		92	0.20027
93	0		93	0.15995
94	0		94	0.10683
95	0		95	0.05377
96	0		96	0.11136
97	0		97	0.18913
98	0		98	0.10722
99	0		99	0
100	0		100	0.3335
101	0		101	0.17155
102	0		102	0.03984
103	0		103	0
104	0		104	0
105	0		105	0
106	0		106	0
107	0		107	0
108	0		108	0
109	0		109	0
110	0		110	0
111	0		111	0
112	0		112	0
113	0		113	0
114	0		114	0
115	0		115	0
116	0		116	0
117	0		117	0
118	0		118	0
119	0		119	0
120	0		120	0
121	0		121	0
122	0		122	0
123	0		123	0
124	0		124	0
125	0		125	0
126	0		126	0
127	0		127	0
128	0		128	0
129	0		129	0
130	0		130	0
131	0		131	0
132	0		132	0
133	0		133	0
134	0		134	0
135	0		135	0
136	0		136	0
137	0		137	0
138	0		138	0
139	0		139	0
140	0		140	0
141	0		141	0
142	0		142	0
143	0		143	0
144	0		144	0
145	0		145	0
146	0		146	0
147	0		147	0
148	0		148	0
149	0		149	0
150	0		150	0
151	0		--	--
152	0		--	--
153	0		--	--
154	0		--	--
155	0		--	--
156	0		--	--
157	0		--	--
158	0		--	--
159	0		--	--
160	0		--	--
161	0		--	--
162	0		--	--
163	0		--	--
164	0		--	--
165	0		--	--
166	0		--	--
167	0		--	--
168	0		--	--
169	0		--	--
170	0		--	--
171	0		--	--
172	0		--	--
173	0		--	--
174	0		--	--
175	0		--	--
176	0		--	--
177	0		--	--
178	0		--	--
179	0		--	--
180	0		--	--
181	0		--	--
182	0		--	--
183	0		--	--
184	0		--	--
185	0		--	--
186	0		--	--
--	--		--	--
--	--		--	--
--	--		--	--
--	--		--	--
--	--		--	--
--	--		--	--
--	--		--	--
--	--		--	--
--	--		--	--
--	--		--	--
--	--		--	--
--	--		--	--
--	--		--	--
--	--		--	--
--	--		--	--
--	--		--	--
--	--		--	--
--	--		--	--
--	--		--	--
--	--		--	--
--	--		--	--
--	--		--	--
--	--		--	--
--	--		--	--
--	--		--	--
--	--		--	--
--	--		--	--
--	--		--	--
--	--		--	--
--	--		--	--
--	--		--	--
--	--		--	--
--	--		--	--
--	--		--	--
--	--		--	--
--	--		--	--
--	--		--	--
--	--		--	--
--	--		--	--
--	--		--	--
--	--		--	--
--	--		--	--
--	--		--	--
--	--		--	--
--	--		--	--
--	--		--	--
--	--		--	--
--	--		--	--
--	--		--	--
--	--		--	--
--	--		--	--
--	--		--	--
--	--		--	--
--	--		--	--
--	--		--	--
--	--		--	--
--	--		--	--
--	--		--	--
--	--		--	--
--	--		--	--
--	--		--	--
--	--		--	--
--	--		--	--
--	--		--	--
--	--		--	--
--	--		--	--
--	--		--	--
--	--		--	--
--	--		--	--
--	--		--	--
--	--		--	--
--	--		--	--
--	--		--	--
--	--		--	--
--	--		--	--
--	--		--	--
--	--		--	--
--	--		--	--
--	--		--	--
--	--		--	--
--	--		--	--
--	--		--	--
--	--		--	--
--	--		--	--
--	--		--	--
--	--		--	--
--	--		--	--
--	--		--	--
--	--		--	--
--	--		--	--
--	--		--	--
--	--		--	--
--	--		--	--
--	--		--	--
--	--		--	--
--	--		--	--
--	--		--	--
--	--		--	--
--	--		--	--
--	--		--	--
--	--		--	--
--	--		--	--
--	--		--	--
--	--		--	--
--	--		--	--
--	--		--	--
--	--		--	--
--	--		--	--
--	--		--	--
--	--		--	--
--	--		--	--
--	--		--	--
--	--		--	--
--	--		--	--
--	--		--	--
--	--		--	--
--	--		--	--
--	--		--	--
--	--		--	--
--	--		--	--
--	--		--	--
--	--		--	--
--	--		--	--
--	--		--	--
--	--		--	--
--	--		--	--
--	--		--	--
--	--		--	--
--	--		--	--
--	--		--	--
--	--		--	--
--	--		--	--
--	--		--	--
--	--		--	--
--	--		--	--
--	--		--	--
--	--		--	--
--	--		--	--
--	--		--	--
--	--		--	--
--	--		--	--
--	--		--	--
--	--		--	--
--	--		--	--
--	--		--	--
--	--		--	--
--	--		--	--
--	--		--	--
--	--		--	--
--	--		--	--
--	--		--	--
--	--		--	--
--	--		--	--
--	--		--	--
--	--		--	--
--	--		--	--
--	--		--	--
--	--		--	--
--	--		--	--
--	--		--	--
--	--		--	--
--	--		--	--
--	--		--	--
--	--		--	--
--	--		--	--
--	--		--	--
--	--		--	--
--	--		--	--
--	--		--	--
--	--		--	--
--	--		--	--
--	--		--	--
--	--		--	--
--	--		--	--
--	--		--	--
--	--		--	--
--	--		--	--
--	--		--	--
--	--		--	--
--	--		--	--
--	--		--	--
--	--		--	--
--	--		--	--
--	--		--	--
--	--		--	--
--	--		--	--
--	--		--	--
--	--		--	--
--	--		--	--
--	--		--	--
--	--		--	--
--	--		--	--
--	--		--	--
--	--		--	--
--	--		--	--
--	--		--	--
--	--		--	--
--	--		--	--
--	--		--	--
--	--		--	--
--	--		--	--
--	--		--	--
--	--		--	--
--	--		--	--
--	--		--	--
--	--		--	--
--	--		--	--
--	--		--	--
--	--		--	--
--	--		--	--
--	--		--	--
--	--		--	--
--	--		--	--
--	--		--	--
--	--		--	--
--	--		--	--
--	--		--	--
--	--		--	--
--	--		--	--
--	--		--	--
--	--		--	--
--	--		--	--
--	--		--	--
--	--		--	--
--	--		--	--
--	--		--	--
--	--		--	--
--	--		--	--
--	--		--	--
--	--		--	--
--	--		--	--
--	--		--	--
--	--		--	--
--	--		--	--
--	--		--	--
	--		--	--
	--		--	--
	--		--	--
	--		--	--
	--		--	--
	--		--	--
	--		--	--
	--		--	--
	--		--	--
	--		--	--
	--		--	--
	--		--	--
	--		--	--
	--		--	--
	--		--	--
	--		--	--
	--		--	--
	--		--	--
	--		--	--
	--		--	--
	--		--	--
	--		--	--
	--		--	--
	--		--	--
	--		--	--
	--		--	--
	--		--	--
	--		--	--
	--		--	--
	--		--	--
	--		--	--
	--		--	--
	--		--	--
	--		--	--
	--		--	--
	--		--	--
	--		--	--
	--		--	--
	--		--	--
	--		--	--
	--		--	--
	--		--	--
	--		--	--
	--		--	--
	--		--	--
	--		--	--
	--		--	--
	--		--	--
	--		--	--
	--		--	--
	--		--	--
	--		--	--
	--		--	--
	--		--	--
	--		--	--
	--		--	--
	--		--	--
	--		--	--
	--		--	--
	--		--	--
	--		--	--
	--		--	--
	--		--	--
	--		--	--
	--		--	--
	--		--	--
	--		--	--
	--		--	--
	--		--	--
	--		--	--
	--		--	--
	--		--	--
	--		--	--
	--		--	--
	--		--	--
	--		--	--
	--		--	--
	--		--	--
	--		--	--
	--		--	--
	--		--	--
	--		--	--
	--		--	--
	--		--	--
	--		--	--
	--		--	--
	--		--	--
	--		--	--
	--		--	--
	--		--	--
	--		--	--
	--		--	--
	--		--	--
	--		--	--
	--		--	--
	--		--	--
	--		--	--
	--		--	--
	--		--	--
	--		--	--
	--		--	--
	--		--	--
	--		--	--
	--		--	--
	--		--	--
	--		--	--
	--		--	--
	--		--	--
	--		--	--
	--		--	--
	--		--	--
	--		--	--
	--		--	--
	--		--	--
	--		--	--
	--		--	--
	--		--	--
	--		--	--
	--		--	--
	--		--	--
	--		--	--
	--		--	--
	--		--	--
	--		--	--
	--		--	--
	--		--	--
	--		--	--
	--		--	--
	--		--	--
	--		--	--
	--		--	--
	--		--	--
	--		--	--
	--		--	--
	--		--	--
	--		--	--
	--		--	--
	--		--	--
	--		--	--
	--		--	--
	--		--	--
	--		--	--
	--		--	--
	--		--	--
	--		--	--
	--		--	--
	--		--	--
	--		--	--
	--		--	--
	--		--	--
	--		--	--
	--		--	--
	--		--	--
	--		--	--
	--		--	--
	--		--	--
	--		--	--
	--		--	--
	--		--	--
	--		--	--
	--		--	--
	--		--	--
	--		--	--
	--		--	--
	--		--	--
	--		--	--
	--		--	--
	--		--	--
	--		--	--
	--		--	--
	--		--	--
	--		--	--
	--		--	--
	--		--	--
	--		--	--
	--		--	--
	--		--	--
	--		--	--
